# Supplementary material for: Resolving the complex Bordetella pertussis genome using barcoded nanopore sequencing
Source: Microb Genom. 2018 Nov 21;4(11):e000234. doi: 10.1099/mgen.0.000234 (PMC6321869; doi:10.1099/mgen.0.000234)
Supplement: Supplementary File 1 [file mgen-4-234-s001.xlsx]

## Sheet: S1_Raw_reads
Table S1: Strain metadata, and full results of Illumina and Nanopore sequencing
	Bordetella pertussis Strain	UK36	UK38	UK39	UK48	UK76
Strain information	PHE identifier	H121120872	H121320680	H121340485	H123040597	H122560437
	Place of isolation/submission	Slough	Slough	Southampton	Kingston	Bristol
	Date of isolation	2012-03-06	2012-03-05	2012-03-14	2012-07-11	2012-06-06
	Serotype	1,3	1,3	1,3	1,2	1,2
	ptxP	3	3	3	3	3
	ptxA	1	1	1	1	1
	prn	2	2	2	2	2
	fim2	1	1	1	1	1
	fim3	1	2	2	1	1
Illumina reads (NCBI)	BioProject	PRJEB2850	PRJEB2850	PRJEB2850	PRJEB2850	PRJEB2850
	BioSample	SAMEA1570050	SAMEA1570035	SAMEA1570041	SAMEA1570040	SAMEA2060461
	Sequencer model	Illumina MiSeq	Illumina MiSeq	Illumina MiSeq	Illumina MiSeq	Illumina MiSeq
	Read length / bp	150	150	150	150	150
	Number of reads	512236	586210	504468	523737	977308
	Total length / Mb	153.7	175.9	151.3	157.1	293.2
	Depth of coverage / x	37.4878	42.9024	36.9024	38.3171	71.5122
	% Identity to reference (Tohama I)	98.42	98.46	98.43	98.46	87.32
	% GC	67.5	67.4	67.4	67.4	67.5
	Date published	2012-12-20	2012-12-20	2012-12-20	2012-12-20	2013-08-09
Nanopore reads - native barcoding - Albacore + Porechop - ALL READS	BioProject	PRJNA478201	PRJNA478201	PRJNA478201	PRJNA478201	PRJNA478201
	BioSample	SAMN09500966	SAMN09500967	SAMN09500968	SAMN09500969	SAMN09500970
	Sequencer model	MinION	MinION	MinION	MinION	MinION
	Flow Cell	R9.4	R9.4	R9.4	R9.4	R9.4
	Library prep kit	EXP-NBD103 & SQK-LSK108	EXP-NBD103 & SQK-LSK108	EXP-NBD103 & SQK-LSK108	EXP-NBD103 & SQK-LSK108	EXP-NBD103 & SQK-LSK108
	Barcode(s)	NB02 & NB03	NB04 & NB05	NB06 & NB07	NB08 & NB09	NB10 & NB11
	Mass pooled in library / ng	146.3	147.3	124.5	146.7	146.5
	Number of reads - total	278599	234209	179968	229886	306933
	Max read length / bp	201977	70069	178966	108575	70486
	Min read length / bp	89	62	105	73	4
	Mean read length / bp	5284	5891	5339	6243	5480
	Median read length / bp	2973	3670	2949	4999	3290
	Total length / Mb	1472.3	1379.9	960.9	1435.3	1682.2
	Yield / Mb/ng	10.0636	9.36796	7.71807	9.78391	11.4826
	Depth of coverage / x	359.098	336.561	234.366	350.073	410.293
	% Identity to reference (Tohama I)	81.72	81.68	81.85	81.78	81.26
	% Identity to Illumina reads	82.73	82.757	82.75	82.578	81.782
	% GC	65.1	65.1	65.1	65.2	65.1
	Date published	2018-08-04	2018-08-04	2018-08-04	2018-08-04	2018-08-04
Nanopore reads - native barcoding - MinKNOW + Porechop	Sequencer model	MinION	MinION	MinION	MinION	MinION
	Flow Cell	R9.4	R9.4	R9.4	R9.4	R9.4
	Library prep kit	EXP-NBD103 & SQK-LSK108	EXP-NBD103 & SQK-LSK108	EXP-NBD103 & SQK-LSK108	EXP-NBD103 & SQK-LSK108	EXP-NBD103 & SQK-LSK108
	Mass pooled in library / ng	146.3	147.3	124.5	146.7	146.5
	Number of reads	312083	268601	202928	262516	341558
	Max read length / bp	78042	149857	144440	137389	200785
	Min read length / bp	61	41	17	60	29
	Mean read length / bp	5193	5795	5248	6125	5376
	Median read length / bp	2919	3616	2902	4896	3228
	Total length / Mb	1620.8	1556.6	1065.2	1608.1	1836.5
	Yield / Mb/ng	11.0786	10.5675	8.55582	10.9618	12.5358
	Depth of coverage / x	405.2	389.15	266.3	402.025	459.125
	% Identity to reference (Tohama I)	80.22	80.02	80.14	80.34	79.86
	% Identity to Illumina reads	81.484	81.373	81.319	81.292	80.583
	% GC	64.6	64.5	64.5	64.6	64.5
Nanopore reads - native barcoding - Albacore only	Sequencer model	MinION	MinION	MinION	MinION	MinION
	Flow Cell	R9.4	R9.4	R9.4	R9.4	R9.4
	Library prep kit	EXP-NBD103 & SQK-LSK108	EXP-NBD103 & SQK-LSK108	EXP-NBD103 & SQK-LSK108	EXP-NBD103 & SQK-LSK108	EXP-NBD103 & SQK-LSK108
	Mass pooled in library / ng	146.3	147.3	124.5	146.7	146.5
	Number of reads	285193	241159	184556	236475	313054
	Max read length / bp	202051	70134	179030	108661	70561
	Min read length / bp	134	106	181	133	138
	Mean read length / bp	5398	5993	5443	6352	5592
	Median read length / bp	3083	3770	3059	5103	3403
	Total length / Mb	1539.55	1445.42	1004.68	1502.25	1750.77
	Yield / Mb/ng	10.5232	9.81276	8.06972	10.2403	11.9506
	Depth of coverage / x	384.887	361.355	251.17	375.562	437.692
	% Identity to reference (Tohama I)	81.61	81.6	81.75	81.68	81.16
	% Identity to Illumina reads	82.632	82.675	82.662	82.485	81.683
	% GC	64.8	64.8	64.8	64.9	64.7
Nanopore reads - native barcoding - Albacore + Porechop - FFPE-REPAIRED READS*	Sequencer model	MinION	MinION	MinION	MinION	MinION
	Flow Cell	R9.4	R9.4	R9.4	R9.4	R9.4
	Library prep kit	EXP-NBD103 & SQK-LSK108	EXP-NBD103 & SQK-LSK108	EXP-NBD103 & SQK-LSK108	EXP-NBD103 & SQK-LSK108	EXP-NBD103 & SQK-LSK108
	Barcode	NB03	NB05	NB07	NB09	NB11
	Mass pooled in library / ng	73.3	73.6	61.5	73.3	73.5
	Number of reads - total	135896	106314	85818	119928	196989
	Max read length / bp	201977	70069	178966	108575	68110
	Min read length / bp	103	121	118	73	49
	Mean read length / bp	5543	6115	5780	5941	5699
	Median read length / bp	3270	4007	3352	4464	3678
	Total length / Mb	753.4	650.2	494.09	712.55	1122.75
	Yield / Mb/ng	10.2783	8.83424	8.03398	9.72101	15.2755
	Depth of coverage / x	183.756	158.585	120.51	173.793	273.841
	% Identity to reference (Tohama I)	81.69	81.85	81.68	81.89	81.15
	% Identity to Illumina reads	82.733	82.93	82.647	82.656	81.673
	% GC	65.2	65.1	65.1	65.2	65.1
Nanopore reads - native barcoding - Albacore + Porechop - NON-FFPE-REPAIRED READS*	Sequencer model	MinION	MinION	MinION	MinION	MinION
	Flow Cell	R9.4	R9.4	R9.4	R9.4	R9.4
	Library prep kit	EXP-NBD103 & SQK-LSK108	EXP-NBD103 & SQK-LSK108	EXP-NBD103 & SQK-LSK108	EXP-NBD103 & SQK-LSK108	EXP-NBD103 & SQK-LSK108
	Barcode	NB02	NB04	NB06	NB08	NB10
	Mass pooled in library / ng	73	73.7	63	73.4	73
	Number of reads - total	142703	127895	94150	109958	109944
	Max read length / bp	50752	64802	56664	70340	70486
	Min read length / bp	89	62	105	83	49
	Mean read length / bp	5037	5705	4936	6573	5088
	Median read length / bp	2742	3425	2661	5683	2699
	Total length / Mb	718.9	729.7	464.82	722.8	559.42
	Yield / Mb/ng	9.84795	9.90095	7.3781	9.84741	7.66329
	Depth of coverage / x	175.341	177.976	113.371	176.293	136.444
	% Identity to reference (Tohama I)	81.75	81.53	82.03	81.67	81.49
	% Identity to Illumina reads	82.727	82.603	82.861	82.501	82
	% GC	65.1	65.1	65.1	65.2	65.1

## Sheet: S2_Library_prep
Table S2: Mass of gDNA throughout library preparation
Barcode	NB02	NB03	NB04	NB05	NB06	NB07	NB08	NB09	NB10	NB11
Strain	UK36	UK36 FFPE*	UK38	UK38 FFPE*	UK39	UK39 FFPE*	UK48	UK48 FFPE*	UK76	UK76 FFPE*
Starting mass / ng	1500	1500	1500	1500	1500	1500	1500	1500	1500	1500
Mass after end prep / ng	271.2	224.64	207.36	139.2	178.08	134.4	236.16	224.64	242.4	180.48
Mass after barcode ligation / ng	83	103	99	104.5	56.25	61.5	110.5	96.5	83	73.5
Volume pooled / µl	22.3	17.9	18.4	17.5	25	25	16.7	18.8	22.3	25
Mass pooled / ng	73.5	73.5	73.5	73.5	63	61.5	73.5	73.5	73.5	73.5
* We conducted a mini-comparison between read sets which had been produced from samples which had undergone FFPE repair (using the standard protocol) and those which had not. As our samples were freshly extracted, the sequencing yield and quality for the FFPE and non-FFPE samples were almost identical, hence the two read sets for each strain were pooled for the remainder of our analyses

## Sheet: S3_N-only_combinations
Table S3: Exhaustive combinations of long-read-only de novo assembly options with which each assembly tool (ABruijn/Flye, Canu, Miniasm, Unicycler) was tested
#	Pre-correction	Read filtering	Assembly	Racon*	Nanopolish
1	No	No	Yes	No	No
2	No	No	Yes	1	No
3	No	No	Yes	2	No
4	No	No	Yes	3	No
5	No	No	Yes	4	No
6	No	No	Yes	5	No
7	No	No	Yes	Best	Yes
8	Yes	No	Yes	No	No
9	Yes	No	Yes	1	No
10	Yes	No	Yes	2	No
11	Yes	No	Yes	3	No
12	Yes	No	Yes	4	No
13	Yes	No	Yes	5	No
14	Yes	No	Yes	Best	Yes
15	No	40x	Yes	No	No
16	No	40x	Yes	1	No
17	No	40x	Yes	2	No
18	No	40x	Yes	3	No
19	No	40x	Yes	4	No
20	No	40x	Yes	5	No
21	No	40x	Yes	Best	Yes
22	No	100x	Yes	No	No
23	No	100x	Yes	1	No
24	No	100x	Yes	2	No
25	No	100x	Yes	3	No
26	No	100x	Yes	4	No
27	No	100x	Yes	5	No
28	No	100x	Yes	Best	Yes
*The Racon options were not trialled with Unicycler, which conducts its own Racon polishing

## Sheet: S4_Hybrid_combinations
Table S4: Hybrid assembly tools combinations tested
#	Pre-correction	Read filtering	Assembler	Short reads	Racon	Nanopolish	Pilon
1	No	No	Canu	No	Best	Yes	1
2	No	No	Canu	No	Best	Yes	2
3	No	No	Canu	No	Best	Yes	3
4	No	No	Canu	No	Best	Yes	4
5	No	No	Canu	No	Best	Yes	5
6	Yes	No	Flye	No	No	Yes	1
7	Yes	No	Flye	No	No	Yes	2
8	Yes	No	Flye	No	No	Yes	3
9	Yes	No	Flye	No	No	Yes	4
10	Yes	No	Flye	No	No	Yes	5
11	Yes	No	Miniasm + Minimap	No	Best	Yes	1
12	Yes	No	Miniasm + Minimap	No	Best	Yes	2
13	Yes	No	Miniasm + Minimap	No	Best	Yes	3
14	Yes	No	Miniasm + Minimap	No	Best	Yes	4
15	Yes	No	Miniasm + Minimap	No	Best	Yes	5
16	Yes	No	Unicycler	Yes	No	No	No
17	Yes	No	Unicycler	Yes	No	Yes	No
18	Yes	No	Unicycler	No	No	Yes	1
19	Yes	No	Unicycler	No	No	Yes	2
20	Yes	No	Unicycler	No	No	Yes	3
21	Yes	No	Unicycler	No	No	Yes	4
22	Yes	No	SPAdes*	Yes	No	No	No
*The single SPAdes assembly attempted produced very high error and very low contiguity, so no polishes were trialled

## Sheet: S5_All_combination_results
Table S5: Results of all assembler combinations tested (nanopore-only and hybrid)
Strain	Basecaller	Assembler	Correction	Short reads included?	Filtlong	Racon	Pilon	Nanopolish	Assembly size / Mb	Error rate
UK36	Albacore	Unicycler	Canu	Illumina	No	0	0	No	4.107	0.3202
UK36	MinKNOW	Unicycler	No	Illumina	No	0	0	No	4.108	0.3215
UK36	Albacore	SPAdes	Canu	Illumina	No	No	0	No	4.105	0.3222
UK36	Albacore	Unicycler	No	Illumina	No	0	0	No	4.108	0.3279
UK36	Albacore	ABruijn	Canu	No	No	0	3	Yes	4.109	0.3284
UK36	Albacore	ABruijn	Canu	No	No	0	4	Yes	4.109	0.3284
UK36	Albacore	ABruijn	Canu	No	No	0	2	Yes	4.109	0.3289
UK36	Albacore	ABruijn	Canu	No	No	0	1	Yes	4.109	0.3319
UK36	Albacore	Flye	Canu	No	No	0	3	Yes	4.108	0.3321
UK36	Albacore	Flye	Canu	No	No	0	4	Yes	4.108	0.3321
UK36	MinKNOW	ABruijn	Canu	No	No	0	4	Yes	4.107	0.3324
UK36	MinKNOW	ABruijn	Canu	No	No	0	3	Yes	4.107	0.3325
UK36	MinKNOW	ABruijn	Canu	No	No	0	5	Yes	4.107	0.3325
UK36	Albacore	Unicycler	Canu	No	No	0	3	Yes	4.104	0.3325
UK36	Albacore	Unicycler	Canu	No	No	0	4	Yes	4.104	0.3325
UK36	MinKNOW	Unicycler	Canu	Illumina	No	0	0	No	4.108	0.33289
UK36	Albacore	Flye	Canu	No	No	0	2	Yes	4.108	0.3331
UK36	Albacore	Unicycler	Canu	No	No	0	2	Yes	4.105	0.3344
UK36	MinKNOW	ABruijn	Canu	No	No	0	2	Yes	4.107	0.3347
UK36	Albacore	Flye	Canu	No	No	0	1	Yes	4.109	0.3387
UK36	MinKNOW	ABruijn	No	No	No	5	4	Yes	4.109	0.339
UK36	MinKNOW	ABruijn	No	No	No	5	5	Yes	4.109	0.339
UK36	MinKNOW	ABruijn	No	No	No	5	3	Yes	4.109	0.3391
UK36	Albacore	Unicycler	Canu	No	No	0	1	Yes	4.107	0.3394
UK36	MinKNOW	ABruijn	No	No	No	5	2	Yes	4.109	0.3398
UK36	MinKNOW	ABruijn	Canu	No	No	0	1	Yes	4.109	0.3404
UK36	Albacore	Canu	No	No	No	4	3	Yes	4.13	0.3427
UK36	Albacore	Canu	No	No	No	4	4	Yes	4.13	0.3427
UK36	MinKNOW	Miniasm + MM1	No	No	No	5	4	Yes	4.107	0.3432
UK36	MinKNOW	Miniasm + MM1	No	No	No	5	3	Yes	4.107	0.3433
UK36	MinKNOW	Miniasm + MM1	Canu	No	No	5	3	Yes	4.106	0.344
UK36	MinKNOW	Miniasm + MM1	Canu	No	No	5	4	Yes	4.106	0.344
UK36	MinKNOW	Miniasm + MM1	No	No	No	5	2	Yes	4.107	0.3444
UK36	Albacore	Canu	No	No	No	4	2	Yes	4.13	0.3446
UK36	MinKNOW	Miniasm + MM1	Canu	No	No	5	2	Yes	4.108	0.3457
UK36	MinKNOW	ABruijn	No	No	No	5	1	Yes	4.109	0.3467
UK36	MinKNOW	Canu	Canu	No	No	3	4	Yes	4.127	0.3467
UK36	MinKNOW	Canu	Canu	No	No	3	5	Yes	4.127	0.3468
UK36	MinKNOW	Canu	Canu	No	No	3	3	Yes	4.127	0.3469
UK36	MinKNOW	Canu	Canu	No	No	3	2	Yes	4.127	0.3479
UK36	Albacore	Canu	No	No	No	4	1	Yes	4.13	0.3533
UK36	Albacore	Unicycler	Canu	Illumina	No	0	0	Yes	4.109	0.3552
UK36	MinKNOW	Miniasm + MM1	No	No	No	5	1	Yes	4.107	0.3574
UK36	MinKNOW	Miniasm + MM1	Canu	No	No	5	1	Yes	4.108	0.3576
UK36	MinKNOW	Canu	Canu	No	No	3	1	Yes	4.127	0.3614
UK36	Albacore	ABruijn	Canu	No	No	0	0	Yes	4.105	0.4052
UK36	MinKNOW	ABruijn	No	No	No	5	0	Yes	4.11	0.4359
UK36	Albacore	Flye	Canu	No	No	0	0	Yes	4.108	0.436
UK36	MinKNOW	ABruijn	Canu	No	No	0	0	Yes	4.107	0.4465
UK36	Albacore	Unicycler	Canu	No	No	0	0	Yes	4.107	0.4471
UK36	MinKNOW	Miniasm + MM1	Canu	No	No	5	0	Yes	4.112	0.449
UK36	MinKNOW	ABruijn	No	No	100	4	0	Yes	4.111	0.4571
UK36	MinKNOW	ABruijn	No	No	40	4	0	Yes	4.11	0.4572
UK36	Albacore	Canu	No	No	No	4	0	Yes	4.133	0.4618
UK36	MinKNOW	Miniasm + MM1	No	No	100	5	0	Yes	4.111	0.4681
UK36	MinKNOW	Miniasm + MM1	No	No	40	5	0	Yes	4.11	0.4702
UK36	MinKNOW	Canu	Canu	No	No	3	0	Yes	4.129	0.4865
UK36	MinKNOW	Miniasm + MM1	No	No	No	5	0	Yes	4.112	0.49
UK36	MinKNOW	Miniasm + MM2	No	No	No	5	0	Yes	4.112	0.4917
UK36	Albacore	Flye	Canu	No	No	0	0	No	4.104	0.5256
UK36	Albacore	ABruijn	Canu	No	No	0	0	No	4.105	0.5359
UK36	MinKNOW	ABruijn	Canu	No	No	0	0	No	4.104	0.5606
UK36	Albacore	Canu	No	No	No	0	0	Yes	4.126	0.5719
UK36	MinKNOW	ABruijn	No	No	No	1 MM2	0	Yes	4.112	0.5837
UK36	Albacore	Canu	No	No	No	4	0	No	4.133	0.5956
UK36	Albacore	Unicycler	Canu	No	No	0	0	No	4.096	0.6129
UK36	MinKNOW	ABruijn	No	No	40	4	0	No	4.109	0.6166
UK36	MinKNOW	ABruijn	No	No	No	0	0	No	4.114	0.6169
UK36	MinKNOW	Unicycler	Canu	No	No	0	0	No	4.097	0.6196
UK36	MinKNOW	ABruijn	No	No	40	2	0	No	4.109	0.6215
UK36	Albacore	Canu	No	No	No	5	0	No	4.133	0.6252
UK36	MinKNOW	ABruijn	No	No	100	0	0	No	4.113	0.6258
UK36	MinKNOW	ABruijn	No	No	40	5	0	No	4.109	0.6268
UK36	MinKNOW	ABruijn	No	No	40	3	0	No	4.109	0.6286
UK36	MinKNOW	ABruijn	No	No	40	1	0	No	4.109	0.6398
UK36	Albacore	Canu	No	No	No	6	0	No	4.134	0.6429
UK36	MinKNOW	ABruijn	No	No	100	2	0	No	4.112	0.6472
UK36	MinKNOW	ABruijn	No	No	100	4	0	No	4.112	0.6493
UK36	MinKNOW	ABruijn	No	No	100	3	0	No	4.112	0.6493
UK36	MinKNOW	ABruijn	No	No	100	1	0	No	4.113	0.6538
UK36	MinKNOW	ABruijn	No	No	100	5	0	No	4.113	0.6553
UK36	MinKNOW	Unicycler	No	No	40	0	0	No	4.113	0.6636
UK36	Albacore	Canu	No	No	No	3	0	No	4.133	0.6694
UK36	Albacore	Canu	No	No	No	2	0	No	4.132	0.6705
UK36	MinKNOW	Miniasm + MM1	No	No	No	7	0	No		0.6746
UK36	Albacore	Canu	No	No	No	1	0	No	4.131	0.6757
UK36	MinKNOW	Miniasm + MM1	No	No	40	4	0	No	4.107	0.6768
UK36	MinKNOW	Miniasm + MM1	No	No	40	5	0	No	4.108	0.6788
UK36	MinKNOW	Unicycler	No	No	100	0	0	No	4.109	0.6792
UK36	MinKNOW	Miniasm + MM1	No	No	40	3	0	No	4.108	0.6843
UK36	MinKNOW	ABruijn	No	No	40	0	0	No	4.113	0.6996
UK36	MinKNOW	Miniasm + MM1	No	No	100	5	0	No	4.112	0.7005
UK36	MinKNOW	Miniasm + MM1	No	No	100	4	0	No	4.112	0.7061
UK36	MinKNOW	Miniasm + MM1	No	No	40	2	0	No	4.108	0.7112
UK36	MinKNOW	Miniasm + MM1	No	No	100	3	0	No	4.112	0.7209
UK36	MinKNOW	ABruijn	Canu	No	No	1	0	No	4.114	0.7293
UK36	MinKNOW	ABruijn	No	No	No	1 MM2	0	No	4.116	0.7417
UK36	MinKNOW	ABruijn	No	No	No	1	0	No	4.116	0.7444
UK36	MinKNOW	Miniasm + MM2	No	No	No	2	0	No	4.118	0.7468
UK36	MinKNOW	ABruijn	No	No	No	2	0	No	4.116	0.7469
UK36	MinKNOW	ABruijn	No	No	No	2 MM2	0	No	4.116	0.7538
UK36	MinKNOW	ABruijn	Canu	No	No	2	0	No	4.115	0.7541
UK36	MinKNOW	ABruijn	No	No	No	4 MM2	0	No	4.116	0.7576
UK36	MinKNOW	ABruijn	No	No	No	4	0	No	4.116	0.7588
UK36	MinKNOW	ABruijn	No	No	No	3	0	No	4.117	0.7594
UK36	MinKNOW	ABruijn	No	No	No	3 MM2	0	No	4.117	0.7625
UK36	MinKNOW	ABruijn	No	No	No	5 MM2	0	No	4.117	0.7649
UK36	MinKNOW	ABruijn	No	No	No	6	0	No	4.117	0.7661
UK36	MinKNOW	ABruijn	No	No	No	5	0	No	4.117	0.7665
UK36	MinKNOW	Miniasm + MM1	No	No	100	2	0	No	4.112	0.773
UK36	MinKNOW	Canu	Canu	No	No	3	0	No	4.132	0.7918
UK36	MinKNOW	Canu	Canu	No	No	2	0	No	4.131	0.7937
UK36	MinKNOW	Miniasm + MM1	Canu	No	No	5	0	No	4.115	0.7959
UK36	MinKNOW	Miniasm + MM1	Canu	No	No	7	0	No	4.115	0.7973
UK36	MinKNOW	Miniasm + MM1	Canu	No	No	9	0	No	4.116	0.8014
UK36	MinKNOW	Miniasm + MM1	Canu	No	No	4	0	No	4.115	0.8015
UK36	MinKNOW	Miniasm + MM1	Canu	No	No	6	0	No	4.115	0.8023
UK36	MinKNOW	Miniasm + MM1	Canu	No	No	8	0	No	4.116	0.8026
UK36	Albacore	Canu	No	No	No	0	0	No	4.112	0.8042
UK36	MinKNOW	Canu	Canu	No	No	1	0	No	4.129	0.809
UK36	MinKNOW	Unicycler	No	No	No	0	0	No	4.118	0.8097
UK36	MinKNOW	Miniasm + MM1	Canu	No	No	3	0	No	4.115	0.811
UK36	MinKNOW	Miniasm + MM1	No	No	No	6	0	No	4.116	0.8173
UK36	MinKNOW	Miniasm + MM1	No	No	No	5	0	No	4.117	0.8223
UK36	MinKNOW	Miniasm + MM2	No	No	No	5	0	No	4.117	0.828
UK36	MinKNOW	Miniasm + MM1	No	No	No	4	0	No	4.116	0.8288
UK36	MinKNOW	Miniasm + MM1	Canu	No	No	2	0	No	4.114	0.8381
UK36	MinKNOW	Miniasm + MM2	No	No	No	4	0	No	4.117	0.8412
UK36	MinKNOW	Miniasm + MM1	No	No	No	3	0	No	4.117	0.8443
UK36	MinKNOW	Miniasm + MM2	No	No	No	3	0	No	4.117	0.857
UK36	MinKNOW	Miniasm + MM1	No	No	No	2	0	No	4.118	0.925
UK36	MinKNOW	Canu	Canu	No	No	0	0	No	4.099	0.9667
UK36	MinKNOW	Miniasm + MM1	No	No	40	1	0	No	4.107	0.9769
UK36	MinKNOW	Miniasm + MM1	Canu	No	No	1	0	No	4.11	1.0053
UK36	MinKNOW	Miniasm + MM1	No	No	100	1	0	No	4.113	1.1741
UK36	MinKNOW	Miniasm + MM2	No	No	No	1	0	No	4.118	1.4503
UK36	MinKNOW	Miniasm + MM1	No	No	No	1	0	No	4.118	1.4667
UK36	MinKNOW	Miniasm + MM1	Canu	No	No	0	0	No	3.992	3.731
UK36	MinKNOW	Miniasm + MM1	No	No	40	0	0	No	3.987	14.9593
UK36	MinKNOW	Miniasm + MM1	No	No	100	0	0	No	3.985	15.9563
UK36	MinKNOW	Miniasm + MM1	No	No	No	0	0	No	3.984	16.1616
UK36	MinKNOW	Miniasm + MM2	No	No	No	0	0	No	3.986	16.1829
UK36	MinKNOW	Miniasm + MM1	No	No	No	5	5	Yes	4.107	0.3432
UK38	Albacore	Unicycler	Canu	Illumina	No	0	0	No	4.108	0.3081
UK38	Albacore	Unicycler	Canu	Illumina	No	0	0	Yes	4.11	0.3573
UK38	Albacore	ABruijn	Canu	No	No	0	0	Yes	4.109	0.3872
UK38	Albacore	Flye	Canu	No	No	0	0	Yes	4.108	0.4152
UK38	Albacore	Flye	Canu	No	No	0	0	No	4.104	0.5057
UK38	Albacore	ABruijn	Canu	No	No	0	0	No	4.104	0.5116
UK38	Albacore	Canu	No	No	No	0	0	Yes	4.123	0.5236
UK38	Albacore	Canu	No	No	No	0	0	No	4.108	0.7615
UK39	Albacore	Unicycler	Canu	Illumina	No	0	0	No	4.108	0.3138
UK39	Albacore	Unicycler	Canu	Illumina	No	0	0	Yes	4.11	0.3653
UK39	Albacore	Flye	Canu	No	No	0	0	Yes	4.109	0.3954
UK39	Albacore	Flye	Canu	No	No	0	0	No	4.104	0.524
UK39	Albacore	ABruijn	Canu	No	No	0	0	Yes	4.109	0.5452
UK39	Albacore	Canu	No	No	No	0	0	Yes	4.067	0.5452
UK39	Albacore	ABruijn	Canu	No	No	0	0	No	4.104	0.7848
UK39	Albacore	Canu	No	No	No	0	0	No	4.103	0.7848
UK48	Albacore	Unicycler	Canu	Illumina	No	0	0	No	4.112	0.324
UK48	Albacore	Unicycler	Canu	Illumina	No	0	0	Yes	4.115	0.3698
UK48	Albacore	Flye	Canu	No	No	0	0	Yes	4.114	0.4036
UK48	Albacore	ABruijn	Canu	No	No	0	0	Yes	4.114	0.4065
UK48	Albacore	Flye	Canu	No	No	0	0	No	4.109	0.5302
UK48	Albacore	ABruijn	Canu	No	No	0	0	No	3.931	0.537
UK48	Albacore	Canu	No	No	No	0	0	Yes	4.129	0.5546
UK48	Albacore	Canu	No	No	No	0	0	No	4.115	0.8254
UK76	Albacore	Unicycler	Canu	Illumina	No	0	0	Yes	4.113	0.4621
UK76	Albacore	Unicycler	Canu	Illumina	No	0	0	No	4.113	0.4662
UK76	Albacore	Flye	Canu	No	No	0	0	Yes	4.113	0.5421
UK76	Albacore	ABruijn	Canu	No	No	0	0	Yes	4.013	0.544
UK76	Albacore	Flye	Canu	No	No	0	0	No	4.108	0.6776
UK76	Albacore	ABruijn	Canu	No	No	0	0	No	4.108	0.68
UK76	Albacore	Canu	No	No	No	0	0	Yes	4.132	0.7368
UK76	Albacore	Canu	No	No	No	0	0	No	4.118	0.9689

## Sheet: S6_All_strains_final_N_only
Table S6: Drafts for all strains, assembled with our final nanopore-only pipeline
Strain	Contigs	Genome length / Mb	GC content / %	% identity compared to Illumina-only	% identity compared to Tohama-only	BUSCOs present/fragment/missing (of 40)	# genes predicted	# CDS predicted	IS481 copies	IS1002 copies	IS1663 copies
UK36	1	4.108	67.69	99.47	98.4867	35/3/2	4698	4618	258	8	17
UK38	1	4.108	67.69	99.49	98.5036	33/6/1	4741	4662	258	8	17
UK39	1	4.109	67.7	99.48	98.5589	39/1/0	4588	4511	258	8	17
UK48	1	4.114	67.7	99.47	98.2601	36/4/0	4610	4535	263	8	17
UK76	1	4.113	67.7	99.32	98.2404	36/4/0	4608	4531	262	8	17

## Sheet: S7_All_strains_final_hybrids
	Table S7: Drafts for all strains, assembled with our final hybrid pipeline
Strain	GenBank Accession	Contigs	Genome length / Mb	GC content / %	% identity compared to Illumina-only	% identity compared to Tohama	BUSCOs present/fragment/missing (of 40)	# genes predicted	# CDS predicted	IS481 copies	IS1002 copies	IS1663 copies
UK36	CP031289	1	4.107	67.7	99.68	98.5423	40/0/0	3757	3665	258	8	17
UK38	CP031112	1	4.108	67.7	99.69	98.5448	40/0/0	3757	3669	258	8	17
UK39	CP031113	1	4.108	67.7	99.69	98.5492	40/0/0	3804	3716	258	8	17
UK48	QRAX00000000	2	4.112	67.7	99.68	98.292	40/0/0	3763	3675	262	8	17
UK76	CP031114	1	4.113	67.7	99.54	98.494	40/0/0	3753	3666	262	8	17
